# Supplementary material for: Self-Standing Bioinspired Polymer Films Doped with Ultrafine Silver Nanoparticles as Innovative Antimicrobial Material
Source: Int J Mol Sci. 2022 Dec 13;23(24):15818. doi: 10.3390/ijms232415818 (PMC9779273; doi:10.3390/ijms232415818)
Supplement: Supplementary file 1 [file ijms-23-15818-s001.zip]

Archive with 1 entries (1 files):
- ijms-2036849-supplementary.pdf
